# Supplementary material for: 5-Ene-2-arylaminothiazol-4(5H)-ones Induce Apoptosis in Breast Cancer Cells
Source: Cells. 2025 Jun 7;14(12):861. doi: 10.3390/cells14120861 (PMC12190436; doi:10.3390/cells14120861)
Supplement: Supplementary file 1 [file cells-14-00861-s001.zip]

Archive with 1 entries (1 files):
- cells-3575749-supplementary.pdf
